# Supplementary material for: Mutation Spectrum Comparison between Benign Breast Lesion Cohort, Unselected Cancer Cohort and High-Risk Breast Cancer Cohort
Source: Cancers (Basel). 2024 Sep 3;16(17):3066. doi: 10.3390/cancers16173066 (PMC11393947; doi:10.3390/cancers16173066)
Supplement: Supplementary file 1 [file cancers-16-03066-s001.zip]

Archive with 1 entries (1 files):
- cancers-3162067-SI.pdf
